# Supplementary material for: Transcriptional Divergence Underpinning Sexual Development in the Fungal Class Sordariomycetes
Source: mBio. 2022 May 31;13(3):e01100-22. doi: 10.1128/mbio.01100-22 (PMC9239162; doi:10.1128/mbio.01100-22)
Supplement: TABLE S1 [file mbio.01100-22-s0007.xlsx]

## Sheet: Sheet2
Table S1. Summary of HTSeq-count results for RNA-seq data of Maganaporthe oryzae during perithecial development.
	S0	S1	S2	S3	S4	S5	SUM
Mapped reads to exon	23504459	23187734	24919834	20043593	20002915	20250821	131909356
Mapped reads to intergenic regions	2091484	2369270	2631591	2337829	3066882	2876910	15373966
Ambiguously aligned	3877	4816	4057	2881	2134	1818	19583
Not aligned	2132126	2162215	2362337	1781134	1830244	1736370	12004426
Alignment not unique	22243	26644	31171	29399	39691	44890	194038
Sum	27754189	27750679	29948990	24194836	24941866	24910809	159501369
mapped reads to exon (%)	84.688	83.5574	83.2076	82.8424	80.1981	81.2933	82.7011
