# Supplementary material for: Transcriptional Divergence Underpinning Sexual Development in the Fungal Class Sordariomycetes
Source: mBio. 2022 May 31;13(3):e01100-22. doi: 10.1128/mbio.01100-22 (PMC9239162; doi:10.1128/mbio.01100-22)
Supplement: DATA SET S1 [file mbio.01100-22-s0001.xlsx]

## Sheet: M. oryzae
Data Set S1. Top 25 genes with the largest evolved increases in gene expression in Magnaporthe oryzae.
No.	Gene_ID	FCD (stage)	Putative function (Gene name)	Knockout phenotype	Reference
1	MGG_03672	53.5 (S3−S4)	hypothetical protein	Abnormal ascospore	this study
2	MGG_07307	41.6 (S2−S3)	oxidoreductase	-	-
3	MGG_03403	19.6 (S0−S1)	hypothetical protein	Wild type	this study
4	MGG_07498	17.9 (S4−S5)	major facilitator superfamily	-	-
5	MGG_08041	15.5 (S0−S1)	metalloprotease	-	-
6	MGG_02581	14.1 (S0−S1)	hypothetical protein	Wild type	this study
7	MGG_01387	12.9 (S1−S2)	nuclease/phosphatase family	-	-
8	MGG_09879	12.6 (S0−S1)	hypothetical protein	Wild type	this study
9	MGG_16792	12.1 (S3−S4)	hypothetical protein	Wild type	this study
10	MGG_09418	12.0 (S0−S1)	hypothetical protein	Wild type	this study
11	MGG_00040	11.3 (S2−S3)	major facilitator superfamily	Wild type	this study
12	MGG_01629	10.8 (S2−S3)	dihydroneopterin aldolase	-	-
13	MGG_07697	10.2 (S1−S2)	superoxide dismutase	-	-
14	MGG_00097	9.2 (S2−S3)	aldo/keto reductase	-	-
15	MGG_17975	9.1 (S0−S1)	hypothetical protein	Wild type	this study
16	MGG_09955	7.6 (S0−S1)	hypothetical protein	Wild type	this study
17	MGG_08738	7.5 (S3−S4)	DNA mismatch repair ATPase	-	-
18	MGG_13655	7.2 (S2−S3)	calcium uniporter	-	-
19	MGG_11871	7.1 (S1−S2)	allantoicase	-	-
20	MGG_17372	7.1 (S0−S1)	hypothetical protein	Wild type	this study
21	MGG_07997	7.1 (S0−S1)	hypothetical protein	Wild type	this study
22	MGG_10503	6.8 (S0−S1)	mannitol-1-phosphate 5-dehydrogenase	-	-
23	MGG_00570	6.8 (S1−S2)	glycoside hydrolase family 43	-	-
24	MGG_00470	6.7 (S3−S4)	RNA-binding protein (yeast mei-2)	-	-
25	MGG_03781	6.6 (S0−S1)	SnoaL-like domain-containing protein	-	-

## Sheet: N. crassa
Data Set S1. Top 25 genes with the largest evolved increases in gene expression in Neurospora crassa.
No.	Gene_ID	FCD (stage)	Putative function (Gene name)	Knockout phenotype	Reference
1	NCU06518	42.8 (S2−S3)	NAD-binding domain-containing protein	-	-
2	NCU08095	40.5 (S0−S1)	hypothetical protein	Wild type	this study
3	NCU09350	31.9 (S2−S3)	aspartic protease	-	-
4	NCU00972	29.2 (S2−S3)	glycoside hydrolase family 53	-	-
5	NCU04033	25.6 (S2−S3)	hypothetical protein	Wild type	this study
6	NCU02088	24.7 (S4−S5)	SET domain-containing protein	-	-
7	NCU08052	24.2 (S2−S3)	major intrinsic protein	Wild type	this study
8	NCU00994	24.2 (S4−S5)	endothiapepsin precursor	-	-
9	NCU10651	23.2 (S2−S3)	chitin deacetylase	-	-
10	NCU00309	22.5 (S2−S3)	hypothetical protein, WSC domain-containing protein	Protoperithecia only	this study
11	NCU03242	22.2 (S4−S5)	serine/threonine protein kinase (CBK1)	-	-
12	NCU06650	19.0 (S2−S3)	phospholipase A2	-	-
13	NCU00039	19.0 (S2−S3)	hypothetical protein, WSC domain-containing protein	-	-
14	NCU02798	15.5 (S1−S2)	dihydroneopterin aldolase	-	-
15	NCU06470	15.4 (S4−S5)	CTD kinase subunit gamma (CTK3)	-	-
16	NCU08042	15.2 (S2−S3)	C6 type fungal-specific transcription factor	Wild type	this study
17	NCU07966	15.1 (S2−S3)	P-type ATPase	Wild type	this study
18	NCU09848	14.8 (S2−S3)	hypothetical protein	Wild type	this study
19	NCU07200	14.4 (S0−S1)	Zinc-dependent metalloprotease	-	-
20	NCU09434	14.0 (S0−S1)	meiotic silencing suppressor 2 (sms-2)	No paraphyses and asci	this study
21	NCU04276	13.8 (S3−S4)	hypothetical protein	Wild type	this study
22	NCU08166	13.6 (S1−S2)	mitochondrial calcium uniporter	Wild type	this study
23	NCU07919	13.5 (S2−S3)	catechol O-methyltransferase	Wild type	this study
24	NCU07593	13.4 (S4−S5)	ankyrin repeats-containing protein	Wild type	this study
25	NCU09759	13.4 (S1−S2)	hypothetical protein	Wild type	this study

## Sheet: F. neocosmosporiellum
Data Set S1. Top 25 genes with the largest evolved increases in gene expression in Fusarium neocosmosporiellum.
No.	Gene_ID	FCD (stage)	Putative function (Gene name)	Knockout phenotype	Reference
1	Neo_002236	174.2 (S1−S2)	glycoside hydrolase family 43	-	-
2	Neo_000544	141.7 (S1−S2)	sugar transporter	-	-
3	Neo_001295	93.8 (S0−S1)	FAD-dependent oxidoreductase	-	-
4	Neo_003527	90.2 (S1−S2)	GMC oxidoreductase	-	-
5	Neo_001753	85.5 (S3−S4)	endothiapepsin precursor	-	-
6	Neo_006516	84.6 (S0−S1)	probable chitin deacetylase	-	-
7	Neo_010712	73.6 (S0−S1)	NAD-binding domain-containing protein	-	-
8	Neo_000497	64.1 (S2−S3)	sugar transporter	-	-
9	Neo_008804	61.3 (S0−S1)	hypothetical protein	-	-
10	Neo_000506	60.0 (S0−S1)	dihydroxyacetone kinase	-	-
11	Neo_007172	57.5 (S1−S2)	sugar transporter	-	-
12	Neo_006878	51.9 (S0−S1)	catalase	-	-
13	Neo_010793	34.6 (S3−S4)	glycoside hydrolase family 16	-	-
14	Neo_000507	32.4 (S0−S1)	ribose 5-phosphate isomerase	-	-
15	Neo_011330	32.1 (S1−S2)	initiator tRNA phosphoribosyl transferase	-	-
16	Neo_003807	31.9 (S3−S4)	hypothetical protein	-	-
17	Neo_005199	30.4 (S0−S1)	Cerato-platanin	-	-
18	Neo_010516	28.8 (S2−S3)	sugar transporter	-	-
19	Neo_002831	27.0 (S0−S1)	oxalate decarboxylase	-	-
20	Neo_009109	25.8 (S3−S4)	RhoGEF domain-containing protein	-	-
21	Neo_005498	25.6 (S3−S4)	guanine nucleotide exchange factor	-	-
22	Neo_005636	24.6 (S0−S1)	phosphoketolase	-	-
23	Neo_009154	24.3 (S0−S1)	hypothetical protein	-	-
24	Neo_011407	22.9 (S2−S3)	glycoside hydrolase family 16	-	-
25	Neo_007245	22.6 (S0−S1)	glutathione-dependent formaldehyde-activating enzyme	-	-

## Sheet: C. globosum
Data Set S1. Top 25 genes with the largest evolved increases in gene expression in Chaetomium globosum.
No.	Gene_ID	FCD (stage)	Putative function (Gene name)	Knockout phenotype	Reference
1	CHGG_06299	50.5 (S3−S4)	hypothetical protein	-	-
2	CHGG_04948	42.5 (S2−S3)	oxidoreductase NAD-binding domain-containing protein	-	-
3	CHGG_04323	22.4 (S4−S5)	transcription factor TFIID	-	-
4	CHGG_00742	17.5 (S4−S5)	glycoside hydrolase family 13	-	-
5	CHGG_03496	15.2 (S4−S5)	O-methyltransferase	-	-
6	CHGG_10573	14.6 (S1−S2)	hypothetical protein	-	-
7	CHGG_10682	13.5 (S1−S2)	aspartic protease	-	-
8	CHGG_06920	12.1 (S0−S1)	zinc-dependent metalloprotease	-	-
9	CHGG_05047	11.9 (S4−S5)	hypothetical protein	-	-
10	CHGG_01506	10.8 (S2−S3)	dihydroneopterin aldolase	-	-
11	CHGG_07311	9.6 (S4−S5)	nitroreductase family	-	-
12	CHGG_06495	9.3 (S3−S4)	DEAD/DEAH box helicase	-	-
13	CHGG_08812	8.8 (S3−S4)	hypothetical protein	-	-
14	CHGG_01227	8.4 (S3−S4)	DNA mismatch repair ATPase (MutS)	-	-
15	CHGG_05604	8.2 (S4−S5)	hypothetical protein	-	-
16	CHGG_05111	7.9 (S3−S4)	aldo/keto reductase family	-	-
17	CHGG_07899	7.2 (S1−S2)	allantoicase	-	-
18	CHGG_10929	6.8 (S3−S4)	hypothetical protein	-	-
19	CHGG_05856	6.5 (S0−S1)	glycoside hydrolase family 53	-	-
20	CHGG_06797	6.5 (S1−S2)	major intrinsic protein	-	-
21	CHGG_09630	6.0 (S2−S3)	mitochondrial ATP synthase protein 9	-	-
22	CHGG_04595	5.8 (S4−S5)	C6 type fungal-specific transcription factor	-	-
23	CHGG_02921	5.8 (S4−S5)	NADH dehydrogenase	-	-
24	CHGG_10918	5.5 (S3−S4)	sugar transporter	-	-
25	CHGG_05162	5.3 (S4−S5)	tripeptidyl peptidase	-	-
